# Supplementary material for: Anogenital HPV-Related Cancers in Women: Investigating Trends and Sociodemographic Risk Factors
Source: Cancers (Basel). 2024 Jun 8;16(12):2177. doi: 10.3390/cancers16122177 (PMC11202297; doi:10.3390/cancers16122177)
Supplement: Supplementary file 1 [file cancers-16-02177-s001.zip]

Archive with 1 entries (1 files):
- cancers-3053372-supplementary.pdf
